# Supplementary material for: Women’s Health Information-Seeking Experiences and Preferences for Health Communications on FDA-Regulated Products: A Qualitative Study in Urban Area
Source: Int J Environ Res Public Health. 2024 Mar 9;21(3):321. doi: 10.3390/ijerph21030321 (PMC10970415; doi:10.3390/ijerph21030321)
Supplement: Supplementary file 1 [file ijerph-21-00321-s001.zip]

Archive with 1 entries (1 files):
- ijerph-2833043-supplementary.pdf
